# Supplementary material for: A specific microbiota signature is associated to various degrees of ulcerative colitis as assessed by a machine learning approach
Source: Gut Microbes. 2022 Feb 6;14(1):2028366. doi: 10.1080/19490976.2022.2028366 (PMC8820804; doi:10.1080/19490976.2022.2028366)
Supplement: Supplemental Material [file KGMI_A_2028366_SM1844.zip]

Archive with 2 entries (1 files):
- supplementary/
- supplementary/Supplementary Materials_Gut microbes.docx
